# Supplementary material for: Highly Active Thermophilic L-Asparaginase from Melioribacter roseus Represents a Novel Large Group of Type II Bacterial L-Asparaginases from Chlorobi-Ignavibacteriae-Bacteroidetes Clade
Source: Int J Mol Sci. 2021 Dec 20;22(24):13632. doi: 10.3390/ijms222413632 (PMC8709496; doi:10.3390/ijms222413632)
Supplement: Supplementary file 1 [file ijms-22-13632-s001.zip]

Archive with 1 entries (1 files):
- ijms-1499929-supplementary.pdf
